# Supplementary material for: Maximizing the reusability of gene expression data by predicting missing metadata
Source: PLoS Comput Biol. 2020 Nov 6;16(11):e1007450. doi: 10.1371/journal.pcbi.1007450 (PMC7673503; doi:10.1371/journal.pcbi.1007450)
Supplement: S1 Data — (XLSX) [file pcbi.1007450.s002.xlsx]

## Sheet: Sheet1
We applied our algorithm to the The Cancer Genome Atlas Program (TCGA) dataset. The data is from the recount2 project, with 11284 samples and expression values for 20149 genes. 42 metadata variables are predicted. For each metadata variable, we select the top 2 classes that appeared most, so that we have a binary classification problem.
In TCGA_42_variables.xlsx, each row shows a set of experiment result.
Columns:
V_Name: the name of the metadata variable.
Method: “no_RN_no_SMOTE”, “RN_only” or “RN_SMOTE”, which means RPM, or apply rank normalization, or apply both rank normalization and SMOTE to balance the dataset.
Measure: AUROC_fold: AUROC scores for each testing fold. PPR_fold: PPR scores for each testing fold. PRECISION_fold: Precision scores under PPR cutoff for each testing fold.
LASSO: result for logistic regression using lasso penalty
RF: result for random forest.
XGB: result for XGBoost.
SVM: result for support vector machine.
#_obs: number of observations used for the corresponding variable. Some observations are either missing or do not fall into the top 2 classes.
For example, a row as “xml_stage_event_clinical_stage, RN_only, AUROC_fold, 0.712784, 0.7473323, 0.7296965, 0.7206076, 774” gives the four mean values of AUROC values for each testing fold of the four models, for variable “xml_stage_event_clinical_stage”, where we have 774 observations and apply rank normalization to the gene expression values, optimizing F1-scores.
V_Name	Method	Measure	LASSO	RF	XGB	SVM	#_obs
gdc_cases.project.name	no_RN_no_SMOTE	PRECISION_fold	0.919403	0.937797	0.932329	0.919403	1862
gdc_cases.project.name	no_RN_no_SMOTE	PPR_fold	1	1	1	1	1862
gdc_cases.project.name	no_RN_no_SMOTE	AUROC_fold	1	1	0.99998	0.999987	1862
gdc_cases.project.name	RN_only	PRECISION_fold	0.919403	0.926643	0.925098	0.919403	1862
gdc_cases.project.name	RN_only	PPR_fold	1	1	1	1	1862
gdc_cases.project.name	RN_only	AUROC_fold	1	1	0.999987	1	1862
gdc_cases.project.name	RN_SMOTE	PRECISION_fold	0.660947	0.644582	0.590638	0.660947	1862
gdc_cases.project.name	RN_SMOTE	PPR_fold	1	1	1	1	1862
gdc_cases.project.name	RN_SMOTE	AUROC_fold	1	1	0.999987	1	1862
gdc_cases.project.primary_site	no_RN_no_SMOTE	PRECISION_fold	0.961736	0.961736	0.961736	0.960069	2402
gdc_cases.project.primary_site	no_RN_no_SMOTE	PPR_fold	1	1	1	0.998276	2402
gdc_cases.project.primary_site	no_RN_no_SMOTE	AUROC_fold	0.99975	1	1	0.999479	2402
gdc_cases.project.primary_site	RN_only	PRECISION_fold	0.961736	0.961736	0.961736	0.961736	2402
gdc_cases.project.primary_site	RN_only	PPR_fold	1	1	1	1	2402
gdc_cases.project.primary_site	RN_only	AUROC_fold	1	1	1	0.999993	2402
gdc_cases.project.primary_site	RN_SMOTE	PRECISION_fold	0.961736	0.960944	0.961736	0.961736	2402
gdc_cases.project.primary_site	RN_SMOTE	PPR_fold	1	1	1	1	2402
gdc_cases.project.primary_site	RN_SMOTE	AUROC_fold	0.999993	1	1	0.999993	2402
gdc_cases.tissue_source_site.project	no_RN_no_SMOTE	PRECISION_fold	0.919403	0.937797	0.932329	0.919403	1862
gdc_cases.tissue_source_site.project	no_RN_no_SMOTE	PPR_fold	1	1	1	1	1862
gdc_cases.tissue_source_site.project	no_RN_no_SMOTE	AUROC_fold	1	1	0.99998	0.999987	1862
gdc_cases.tissue_source_site.project	RN_only	PRECISION_fold	0.919403	0.926643	0.925098	0.919403	1862
gdc_cases.tissue_source_site.project	RN_only	PPR_fold	1	1	1	1	1862
gdc_cases.tissue_source_site.project	RN_only	AUROC_fold	1	1	0.999987	1	1862
gdc_cases.tissue_source_site.project	RN_SMOTE	PRECISION_fold	0.660947	0.644582	0.590638	0.660947	1862
gdc_cases.tissue_source_site.project	RN_SMOTE	PPR_fold	1	1	1	1	1862
gdc_cases.tissue_source_site.project	RN_SMOTE	AUROC_fold	1	1	0.999987	1	1862
gdc_cases.diagnoses.primary_diagnosis	no_RN_no_SMOTE	PRECISION_fold	0.912535	0.925723	0.922147	0.913649	1939
gdc_cases.diagnoses.primary_diagnosis	no_RN_no_SMOTE	PPR_fold	1	1	1	0.998592	1939
gdc_cases.diagnoses.primary_diagnosis	no_RN_no_SMOTE	AUROC_fold	0.999977	1	0.999988	0.998494	1939
gdc_cases.diagnoses.primary_diagnosis	RN_only	PRECISION_fold	0.91014	0.922055	0.919722	0.91014	1939
gdc_cases.diagnoses.primary_diagnosis	RN_only	PPR_fold	1	1	1	1	1939
gdc_cases.diagnoses.primary_diagnosis	RN_only	AUROC_fold	1	1	0.999903	1	1939
gdc_cases.diagnoses.primary_diagnosis	RN_SMOTE	PRECISION_fold	0.730928	0.719884	0.723761	0.730928	1939
gdc_cases.diagnoses.primary_diagnosis	RN_SMOTE	PPR_fold	1	1	1	1	1939
gdc_cases.diagnoses.primary_diagnosis	RN_SMOTE	AUROC_fold	1	1	0.999977	1	1939
gdc_cases.diagnoses.tissue_or_organ_of_origin	no_RN_no_SMOTE	PRECISION_fold	0.91086	0.923033	0.917429	0.909975	2263
gdc_cases.diagnoses.tissue_or_organ_of_origin	no_RN_no_SMOTE	PPR_fold	1	0.998058	1	0.999029	2263
gdc_cases.diagnoses.tissue_or_organ_of_origin	no_RN_no_SMOTE	AUROC_fold	0.999922	0.998848	0.999976	0.998966	2263
gdc_cases.diagnoses.tissue_or_organ_of_origin	RN_only	PRECISION_fold	0.91086	0.921566	0.918253	0.91086	2263
gdc_cases.diagnoses.tissue_or_organ_of_origin	RN_only	PPR_fold	1	1	1	1	2263
gdc_cases.diagnoses.tissue_or_organ_of_origin	RN_only	AUROC_fold	0.999992	1	0.999992	1	2263
gdc_cases.diagnoses.tissue_or_organ_of_origin	RN_SMOTE	PRECISION_fold	0.91086	0.907662	0.91086	0.91086	2263
gdc_cases.diagnoses.tissue_or_organ_of_origin	RN_SMOTE	PPR_fold	1	1	1	1	2263
gdc_cases.diagnoses.tissue_or_organ_of_origin	RN_SMOTE	AUROC_fold	1	1	0.999992	1	2263
cgc_case_primary_therapy_outcome_success	no_RN_no_SMOTE	PRECISION_fold	0.45	0.168965	0.5	0.213862	1845
cgc_case_primary_therapy_outcome_success	no_RN_no_SMOTE	PPR_fold	0.0321428	0.0892856	0.0357143	0.221429	1845
cgc_case_primary_therapy_outcome_success	no_RN_no_SMOTE	AUROC_fold	0.713679	0.60984	0.775722	0.679227	1845
cgc_case_primary_therapy_outcome_success	RN_only	PRECISION_fold	0.533001	0.249306	0.6	0.621912	1845
cgc_case_primary_therapy_outcome_success	RN_only	PPR_fold	0.232143	0.396428	0.0428572	0.178571	1845
cgc_case_primary_therapy_outcome_success	RN_only	AUROC_fold	0.784026	0.602716	0.754182	0.800902	1845
cgc_case_primary_therapy_outcome_success	RN_SMOTE	PRECISION_fold	0.25623	0.256218	0.251928	0.263803	1845
cgc_case_primary_therapy_outcome_success	RN_SMOTE	PPR_fold	0.846429	0.846429	0.832143	0.871429	1845
cgc_case_primary_therapy_outcome_success	RN_SMOTE	AUROC_fold	0.785127	0.794781	0.775111	0.791319	1845
cgc_case_icd_o3site	no_RN_no_SMOTE	PRECISION_fold	0.910619	0.926416	0.914825	0.908849	2250
cgc_case_icd_o3site	no_RN_no_SMOTE	PPR_fold	1	0.998058	1	0.998058	2250
cgc_case_icd_o3site	no_RN_no_SMOTE	AUROC_fold	0.999681	0.999702	0.999936	0.998902	2250
cgc_case_icd_o3site	RN_only	PRECISION_fold	0.910619	0.9239	0.91972	0.909734	2250
cgc_case_icd_o3site	RN_only	PPR_fold	1	1	1	0.999029	2250
cgc_case_icd_o3site	RN_only	AUROC_fold	1	0.999912	0.999992	0.999578	2250
cgc_case_icd_o3site	RN_SMOTE	PRECISION_fold	0.910619	0.901144	0.90982	0.910619	2250
cgc_case_icd_o3site	RN_SMOTE	PPR_fold	1	1	1	1	2250
cgc_case_icd_o3site	RN_SMOTE	AUROC_fold	0.999984	0.999992	0.999976	0.999976	2250
cgc_case_histological_diagnosis	no_RN_no_SMOTE	PRECISION_fold	0.904412	0.930633	0.93448	0.909893	1511
cgc_case_histological_diagnosis	no_RN_no_SMOTE	PPR_fold	1	1	1	1	1511
cgc_case_histological_diagnosis	no_RN_no_SMOTE	AUROC_fold	0.999982	1	0.999417	0.999982	1511
cgc_case_histological_diagnosis	RN_only	PRECISION_fold	0.904412	0.92518	0.926861	0.904412	1511
cgc_case_histological_diagnosis	RN_only	PPR_fold	1	1	0.998361	1	1511
cgc_case_histological_diagnosis	RN_only	AUROC_fold	1	1	0.9999	1	1511
cgc_case_histological_diagnosis	RN_SMOTE	PRECISION_fold	0.809211	0.802925	0.691727	0.809211	1511
cgc_case_histological_diagnosis	RN_SMOTE	PPR_fold	1	1	1	1	1511
cgc_case_histological_diagnosis	RN_SMOTE	AUROC_fold	1	1	1	1	1511
cgc_case_performance_status_score_ecog	no_RN_no_SMOTE	PRECISION_fold	0.525	0.746154	0.639539	0.437014	1857
cgc_case_performance_status_score_ecog	no_RN_no_SMOTE	PPR_fold	0.0151265	0.0252529	0.0771675	0.064541	1857
cgc_case_performance_status_score_ecog	no_RN_no_SMOTE	AUROC_fold	0.595447	0.648078	0.617486	0.526295	1857
cgc_case_performance_status_score_ecog	RN_only	PRECISION_fold	0.353731	0.85	0.725	0.552223	1857
cgc_case_performance_status_score_ecog	RN_only	PPR_fold	0.072848	0.0214554	0.0214713	0.266503	1857
cgc_case_performance_status_score_ecog	RN_only	AUROC_fold	0.594285	0.652591	0.627883	0.593169	1857
cgc_case_performance_status_score_ecog	RN_SMOTE	PRECISION_fold	0.330084	0.570679	0.577639	0.563031	1857
cgc_case_performance_status_score_ecog	RN_SMOTE	PPR_fold	0.0974367	0.0896202	0.165301	0.432801	1857
cgc_case_performance_status_score_ecog	RN_SMOTE	AUROC_fold	0.589951	0.649157	0.627184	0.602341	1857
cgc_case_clinical_stage	no_RN_no_SMOTE	PRECISION_fold	0.952299	0.952184	0.955279	0.958621	641
cgc_case_clinical_stage	no_RN_no_SMOTE	PPR_fold	0.996429	0.992857	0.989286	0.989286	641
cgc_case_clinical_stage	no_RN_no_SMOTE	AUROC_fold	0.99504	0.998016	0.995734	0.996627	641
cgc_case_clinical_stage	RN_only	PRECISION_fold	0.94885	0.955747	0.945402	0.923656	641
cgc_case_clinical_stage	RN_only	PPR_fold	0.992857	0.992857	0.989286	0.996429	641
cgc_case_clinical_stage	RN_only	AUROC_fold	0.996329	0.998462	0.99504	0.996131	641
cgc_case_clinical_stage	RN_SMOTE	PRECISION_fold	0.866098	0.866098	0.861135	0.866098	641
cgc_case_clinical_stage	RN_SMOTE	PPR_fold	0.996429	0.996429	0.996429	0.996429	641
cgc_case_clinical_stage	RN_SMOTE	AUROC_fold	0.996429	0.998512	0.996677	0.996131	641
cgc_case_pathologic_stage	no_RN_no_SMOTE	PRECISION_fold	0.866962	0.866355	0.921922	0.902436	2304
cgc_case_pathologic_stage	no_RN_no_SMOTE	PPR_fold	0.380403	0.106544	0.316239	0.135421	2304
cgc_case_pathologic_stage	no_RN_no_SMOTE	AUROC_fold	0.923512	0.93521	0.944844	0.915637	2304
cgc_case_pathologic_stage	RN_only	PRECISION_fold	0.876431	0.906283	0.912368	0.844857	2304
cgc_case_pathologic_stage	RN_only	PPR_fold	0.483468	0.129853	0.254115	0.667888	2304
cgc_case_pathologic_stage	RN_only	AUROC_fold	0.942139	0.933791	0.936339	0.942394	2304
cgc_case_pathologic_stage	RN_SMOTE	PRECISION_fold	0.786506	0.826467	0.786738	0.777793	2304
cgc_case_pathologic_stage	RN_SMOTE	PPR_fold	0.924481	0.699072	0.915592	0.96	2304
cgc_case_pathologic_stage	RN_SMOTE	AUROC_fold	0.941953	0.928458	0.935208	0.941955	2304
cgc_case_performance_status_score_karnofsky	no_RN_no_SMOTE	PRECISION_fold	0.758333	0.9	0.575	0.775	791
cgc_case_performance_status_score_karnofsky	no_RN_no_SMOTE	PPR_fold	0.043919	0.0301803	0.0274025	0.0303304	791
cgc_case_performance_status_score_karnofsky	no_RN_no_SMOTE	AUROC_fold	0.614214	0.68132	0.687733	0.578922	791
cgc_case_performance_status_score_karnofsky	RN_only	PRECISION_fold	0.764286	0.95	0.85	0.681767	791
cgc_case_performance_status_score_karnofsky	RN_only	PPR_fold	0.0468469	0.0328079	0.0466217	0.249399	791
cgc_case_performance_status_score_karnofsky	RN_only	AUROC_fold	0.631805	0.689775	0.666505	0.637667	791
cgc_case_performance_status_score_karnofsky	RN_SMOTE	PRECISION_fold	0.472667	0.916667	0.88	0.666577	791
cgc_case_performance_status_score_karnofsky	RN_SMOTE	PPR_fold	0.0857358	0.0466968	0.0932432	0.411862	791
cgc_case_performance_status_score_karnofsky	RN_SMOTE	AUROC_fold	0.616987	0.692754	0.6773	0.63503	791
cgc_case_icd10	no_RN_no_SMOTE	PRECISION_fold	0.921939	0.923233	0.929416	0.9231	1928
cgc_case_icd10	no_RN_no_SMOTE	PPR_fold	1	1	1	0.998592	1928
cgc_case_icd10	no_RN_no_SMOTE	AUROC_fold	0.999977	1	1	0.998504	1928
cgc_case_icd10	RN_only	PRECISION_fold	0.919481	0.934334	0.923065	0.921939	1928
cgc_case_icd10	RN_only	PPR_fold	1	1	0.998592	1	1928
cgc_case_icd10	RN_only	AUROC_fold	1	1	0.999896	1	1928
cgc_case_icd10	RN_SMOTE	PRECISION_fold	0.731401	0.71343	0.727711	0.731401	1928
cgc_case_icd10	RN_SMOTE	PPR_fold	1	1	1	1	1928
cgc_case_icd10	RN_SMOTE	AUROC_fold	1	1	0.999942	1	1928
cgc_case_clinical_m	no_RN_no_SMOTE	PRECISION_fold	0.35	0.217885	0.32111	0.4	1697
cgc_case_clinical_m	no_RN_no_SMOTE	PPR_fold	0.0628787	0.366667	0.227273	0.0704545	1697
cgc_case_clinical_m	no_RN_no_SMOTE	AUROC_fold	0.792008	0.756606	0.754892	0.785462	1697
cgc_case_clinical_m	RN_only	PRECISION_fold	0.458333	0.312989	0.202157	0.331818	1697
cgc_case_clinical_m	RN_only	PPR_fold	0.106061	0.567424	0.184848	0.142424	1697
cgc_case_clinical_m	RN_only	AUROC_fold	0.843097	0.783174	0.769108	0.851458	1697
cgc_case_clinical_m	RN_SMOTE	PRECISION_fold	0.124706	0.134118	0.132941	0.0759973	1697
cgc_case_clinical_m	RN_SMOTE	PPR_fold	0.931818	1	0.990909	0.966667	1697
cgc_case_clinical_m	RN_SMOTE	AUROC_fold	0.844436	0.894415	0.861563	0.81473	1697
cgc_case_clinical_n	no_RN_no_SMOTE	PRECISION_fold	0.3	0.2	0.666667	0.2	732
cgc_case_clinical_n	no_RN_no_SMOTE	PPR_fold	0.0200001	0.0133334	0.0587501	0.0133334	732
cgc_case_clinical_n	no_RN_no_SMOTE	AUROC_fold	0.693608	0.599686	0.720339	0.616978	732
cgc_case_clinical_n	RN_only	PRECISION_fold	0.699068	0.374955	0.632432	0.473626	732
cgc_case_clinical_n	RN_only	PPR_fold	0.125417	0.0858334	0.114584	0.203333	732
cgc_case_clinical_n	RN_only	AUROC_fold	0.728255	0.678885	0.69661	0.705458	732
cgc_case_clinical_n	RN_SMOTE	PRECISION_fold	0.33048	0.318666	0.29985	0.31081	732
cgc_case_clinical_n	RN_SMOTE	PPR_fold	0.797083	0.765	0.719583	0.750417	732
cgc_case_clinical_n	RN_SMOTE	AUROC_fold	0.72936	0.734223	0.712355	0.707565	732
cgc_case_clinical_t	no_RN_no_SMOTE	PRECISION_fold	0.7	0.866667	0.633602	0.55	563
cgc_case_clinical_t	no_RN_no_SMOTE	PPR_fold	0.046104	0.0642858	0.10974	0.0322512	563
cgc_case_clinical_t	no_RN_no_SMOTE	AUROC_fold	0.692205	0.748658	0.679862	0.614232	563
cgc_case_clinical_t	RN_only	PRECISION_fold	0.640317	0.9	0.825	0.67993	563
cgc_case_clinical_t	RN_only	PPR_fold	0.130952	0.0413423	0.0504332	0.291558	563
cgc_case_clinical_t	RN_only	AUROC_fold	0.758769	0.754405	0.714927	0.74854	563
cgc_case_clinical_t	RN_SMOTE	PRECISION_fold	0.654436	0.674063	0.636907	0.556941	563
cgc_case_clinical_t	RN_SMOTE	PPR_fold	0.420563	0.409091	0.330519	0.668615	563
cgc_case_clinical_t	RN_SMOTE	AUROC_fold	0.749509	0.755618	0.736763	0.751768	563
xml_tumor_tissue_site	no_RN_no_SMOTE	PRECISION_fold	0.961736	0.961736	0.961736	0.960069	2402
xml_tumor_tissue_site	no_RN_no_SMOTE	PPR_fold	1	1	1	0.998276	2402
xml_tumor_tissue_site	no_RN_no_SMOTE	AUROC_fold	0.99975	1	1	0.999479	2402
xml_tumor_tissue_site	RN_only	PRECISION_fold	0.961736	0.961736	0.961736	0.961736	2402
xml_tumor_tissue_site	RN_only	PPR_fold	1	1	1	1	2402
xml_tumor_tissue_site	RN_only	AUROC_fold	1	1	1	0.999993	2402
xml_tumor_tissue_site	RN_SMOTE	PRECISION_fold	0.961736	0.960944	0.961736	0.961736	2402
xml_tumor_tissue_site	RN_SMOTE	PPR_fold	1	1	1	1	2402
xml_tumor_tissue_site	RN_SMOTE	AUROC_fold	0.999993	1	1	0.999993	2402
xml_histological_type	no_RN_no_SMOTE	PRECISION_fold	0.905883	0.922638	0.931006	0.905883	1512
xml_histological_type	no_RN_no_SMOTE	PPR_fold	1	1	0.996774	1	1512
xml_histological_type	no_RN_no_SMOTE	AUROC_fold	0.999964	1	0.997264	0.999982	1512
xml_histological_type	RN_only	PRECISION_fold	0.905883	0.925576	0.935522	0.905883	1512
xml_histological_type	RN_only	PPR_fold	1	1	0.993496	1	1512
xml_histological_type	RN_only	AUROC_fold	1	1	0.995624	1	1512
xml_histological_type	RN_SMOTE	PRECISION_fold	0.810526	0.805246	0.727548	0.810526	1512
xml_histological_type	RN_SMOTE	PPR_fold	1	1	1	1	1512
xml_histological_type	RN_SMOTE	AUROC_fold	1	1	0.999081	1	1512
xml_anatomic_neoplasm_subdivision	no_RN_no_SMOTE	PRECISION_fold	0.924395	0.851372	0.820066	0.924395	667
xml_anatomic_neoplasm_subdivision	no_RN_no_SMOTE	PPR_fold	1	1	1	1	667
xml_anatomic_neoplasm_subdivision	no_RN_no_SMOTE	AUROC_fold	0.999909	1	0.995981	1	667
xml_anatomic_neoplasm_subdivision	RN_only	PRECISION_fold	0.924395	0.945833	0.823292	0.924395	667
xml_anatomic_neoplasm_subdivision	RN_only	PPR_fold	1	1	1	1	667
xml_anatomic_neoplasm_subdivision	RN_only	AUROC_fold	1	1	0.998649	1	667
xml_anatomic_neoplasm_subdivision	RN_SMOTE	PRECISION_fold	0.869519	0.872596	0.527424	0.869519	667
xml_anatomic_neoplasm_subdivision	RN_SMOTE	PPR_fold	1	1	1	1	667
xml_anatomic_neoplasm_subdivision	RN_SMOTE	AUROC_fold	1	1	0.998649	1	667
xml_tobacco_smoking_history	no_RN_no_SMOTE	PRECISION_fold	0.777273	0.975	0.9545	0.724959	1725
xml_tobacco_smoking_history	no_RN_no_SMOTE	PPR_fold	0.0325582	0.0267444	0.117442	0.067442	1725
xml_tobacco_smoking_history	no_RN_no_SMOTE	AUROC_fold	0.74688	0.819831	0.864958	0.72624	1725
xml_tobacco_smoking_history	RN_only	PRECISION_fold	0.791489	0.95	0.922611	0.772283	1725
xml_tobacco_smoking_history	RN_only	PPR_fold	0.227907	0.0302327	0.0720931	0.354651	1725
xml_tobacco_smoking_history	RN_only	AUROC_fold	0.820036	0.817686	0.858155	0.77889	1725
xml_tobacco_smoking_history	RN_SMOTE	PRECISION_fold	0.813724	0.937879	0.849242	0.7754	1725
xml_tobacco_smoking_history	RN_SMOTE	PPR_fold	0.217442	0.0546513	0.0872094	0.410465	1725
xml_tobacco_smoking_history	RN_SMOTE	AUROC_fold	0.815892	0.820431	0.848913	0.790179	1725
xml_alcohol_history_documented	no_RN_no_SMOTE	PRECISION_fold	0.45	0.09	0.4	0.583333	901
xml_alcohol_history_documented	no_RN_no_SMOTE	PPR_fold	0.0233333	0.0633333	0.0133332	0.0268965	901
xml_alcohol_history_documented	no_RN_no_SMOTE	AUROC_fold	0.529586	0.505166	0.525556	0.544487	901
xml_alcohol_history_documented	RN_only	PRECISION_fold	0.32754	0.185556	0.6	0.383983	901
xml_alcohol_history_documented	RN_only	PPR_fold	0.0705746	0.061954	0.0199998	0.134828	901
xml_alcohol_history_documented	RN_only	AUROC_fold	0.525113	0.567288	0.540122	0.541509	901
xml_alcohol_history_documented	RN_SMOTE	PRECISION_fold	0.342619	0.401295	0.384497	0.333398	901
xml_alcohol_history_documented	RN_SMOTE	PPR_fold	0.336667	0.357816	0.368276	0.475402	901
xml_alcohol_history_documented	RN_SMOTE	AUROC_fold	0.541877	0.567669	0.575645	0.546453	901
xml_primary_therapy_outcome_success	no_RN_no_SMOTE	PRECISION_fold	0.325	0.713044	0.6	0.219565	1831
xml_primary_therapy_outcome_success	no_RN_no_SMOTE	PPR_fold	0.0256613	0.0955026	0.0437831	0.0813492	1831
xml_primary_therapy_outcome_success	no_RN_no_SMOTE	AUROC_fold	0.746166	0.549062	0.765343	0.706552	1831
xml_primary_therapy_outcome_success	RN_only	PRECISION_fold	0.672028	0.4	0.6	0.596853	1831
xml_primary_therapy_outcome_success	RN_only	PPR_fold	0.135582	0.0291005	0.043783	0.236376	1831
xml_primary_therapy_outcome_success	RN_only	AUROC_fold	0.802331	0.610707	0.726195	0.809372	1831
xml_primary_therapy_outcome_success	RN_SMOTE	PRECISION_fold	0.248913	0.255435	0.243478	0.255435	1831
xml_primary_therapy_outcome_success	RN_SMOTE	PPR_fold	0.835318	0.85754	0.817328	0.857275	1831
xml_primary_therapy_outcome_success	RN_SMOTE	AUROC_fold	0.799144	0.80218	0.774797	0.800103	1831
xml_stage_event_clinical_stage	no_RN_no_SMOTE	PRECISION_fold	0.65	0.783333	0.791667	0.525	774
xml_stage_event_clinical_stage	no_RN_no_SMOTE	PPR_fold	0.0271772	0.0488739	0.0436186	0.0245496	774
xml_stage_event_clinical_stage	no_RN_no_SMOTE	AUROC_fold	0.695389	0.745336	0.720715	0.60869	774
xml_stage_event_clinical_stage	RN_only	PRECISION_fold	0.672203	0.675	0.908333	0.665556	774
xml_stage_event_clinical_stage	RN_only	PPR_fold	0.232508	0.0301051	0.0490991	0.398874	774
xml_stage_event_clinical_stage	RN_only	AUROC_fold	0.712784	0.747332	0.729697	0.720608	774
xml_stage_event_clinical_stage	RN_SMOTE	PRECISION_fold	0.673403	0.9	0.86859	0.703214	774
xml_stage_event_clinical_stage	RN_SMOTE	PPR_fold	0.291591	0.0438438	0.150375	0.582132	774
xml_stage_event_clinical_stage	RN_SMOTE	AUROC_fold	0.706685	0.751811	0.73257	0.73019	774
xml_stage_event_pathologic_stage	no_RN_no_SMOTE	PRECISION_fold	0.91564	0.946877	0.944919	0.90324	2302
xml_stage_event_pathologic_stage	no_RN_no_SMOTE	PPR_fold	0.257128	0.0948813	0.324906	0.193159	2302
xml_stage_event_pathologic_stage	no_RN_no_SMOTE	AUROC_fold	0.925756	0.936348	0.945724	0.91763	2302
xml_stage_event_pathologic_stage	RN_only	PRECISION_fold	0.895936	0.891858	0.922501	0.845246	2302
xml_stage_event_pathologic_stage	RN_only	PPR_fold	0.484245	0.0861173	0.389213	0.735318	2302
xml_stage_event_pathologic_stage	RN_only	AUROC_fold	0.944569	0.9351	0.942494	0.943938	2302
xml_stage_event_pathologic_stage	RN_SMOTE	PRECISION_fold	0.788722	0.827661	0.784729	0.758666	2302
xml_stage_event_pathologic_stage	RN_SMOTE	PPR_fold	0.939825	0.675281	0.90186	0.975443	2302
xml_stage_event_pathologic_stage	RN_SMOTE	AUROC_fold	0.944699	0.928648	0.936217	0.943922	2302
xml_stage_event_tnm_categories	no_RN_no_SMOTE	PRECISION_fold	0.666667	0.916667	0.625	0.566667	1263
xml_stage_event_tnm_categories	no_RN_no_SMOTE	PPR_fold	0.0384255	0.0556969	0.0307331	0.0422715	1263
xml_stage_event_tnm_categories	no_RN_no_SMOTE	AUROC_fold	0.724942	0.792716	0.771497	0.70205	1263
xml_stage_event_tnm_categories	RN_only	PRECISION_fold	0.738531	0.791667	0.832143	0.773437	1263
xml_stage_event_tnm_categories	RN_only	PPR_fold	0.188062	0.0480046	0.0479682	0.409543	1263
xml_stage_event_tnm_categories	RN_only	AUROC_fold	0.75803	0.796585	0.769019	0.760981	1263
xml_stage_event_tnm_categories	RN_SMOTE	PRECISION_fold	0.666496	0.814279	0.772022	0.635183	1263
xml_stage_event_tnm_categories	RN_SMOTE	PPR_fold	0.358418	0.209289	0.279898	0.662046	1263
xml_stage_event_tnm_categories	RN_SMOTE	AUROC_fold	0.760244	0.79453	0.791238	0.761466	1263
xml_venous_invasion	no_RN_no_SMOTE	PRECISION_fold	0.566667	0.733333	0.9	0.366667	741
xml_venous_invasion	no_RN_no_SMOTE	PPR_fold	0.0326841	0.0367968	0.0415587	0.0233767	741
xml_venous_invasion	no_RN_no_SMOTE	AUROC_fold	0.670117	0.70589	0.623443	0.618775	741
xml_venous_invasion	RN_only	PRECISION_fold	0.746275	0.7	0.8	0.630392	741
xml_venous_invasion	RN_only	PPR_fold	0.0980521	0.0417751	0.0554115	0.105411	741
xml_venous_invasion	RN_only	AUROC_fold	0.67281	0.694248	0.686456	0.66559	741
xml_venous_invasion	RN_SMOTE	PRECISION_fold	0.40062	0.490336	0.425661	0.387664	741
xml_venous_invasion	RN_SMOTE	PPR_fold	0.612987	0.539177	0.612987	0.659524	741
xml_venous_invasion	RN_SMOTE	AUROC_fold	0.670741	0.705696	0.681897	0.667022	741
xml_lymphatic_invasion	no_RN_no_SMOTE	PRECISION_fold	0.8	0.575	0.805	0.8	814
xml_lymphatic_invasion	no_RN_no_SMOTE	PPR_fold	0.0297297	0.0243243	0.0405405	0.0216216	814
xml_lymphatic_invasion	no_RN_no_SMOTE	AUROC_fold	0.680048	0.719844	0.697867	0.590434	814
xml_lymphatic_invasion	RN_only	PRECISION_fold	0.695354	0.55	0.6	0.705392	814
xml_lymphatic_invasion	RN_only	PPR_fold	0.22973	0.0189189	0.0216216	0.297297	814
xml_lymphatic_invasion	RN_only	AUROC_fold	0.681497	0.728956	0.719011	0.704076	814
xml_lymphatic_invasion	RN_SMOTE	PRECISION_fold	0.732638	0.576667	0.776364	0.576682	814
xml_lymphatic_invasion	RN_SMOTE	PPR_fold	0.181081	0.0729729	0.0945945	0.494595	814
xml_lymphatic_invasion	RN_SMOTE	AUROC_fold	0.660377	0.726004	0.699498	0.704579	814
xml_perineural_invasion_present	no_RN_no_SMOTE	PRECISION_fold	0.5	0.9	0.775	0.35	632
xml_perineural_invasion_present	no_RN_no_SMOTE	PPR_fold	0.0203334	0.103333	0.0450001	0.0206667	632
xml_perineural_invasion_present	no_RN_no_SMOTE	AUROC_fold	0.592751	0.672154	0.640217	0.587003	632
xml_perineural_invasion_present	RN_only	PRECISION_fold	0.76292	0.7	0.827778	0.615777	632
xml_perineural_invasion_present	RN_only	PPR_fold	0.175	0.0330001	0.106833	0.3025	632
xml_perineural_invasion_present	RN_only	AUROC_fold	0.680292	0.673938	0.667562	0.664754	632
xml_perineural_invasion_present	RN_SMOTE	PRECISION_fold	0.727206	0.621075	0.586111	0.512376	632
xml_perineural_invasion_present	RN_SMOTE	PPR_fold	0.311667	0.281667	0.3375	0.437	632
xml_perineural_invasion_present	RN_SMOTE	AUROC_fold	0.680655	0.68006	0.6544	0.663832	632
xml_synchronous_colon_cancer_present	no_RN_no_SMOTE	PRECISION_fold	0.1	0.1	0.310965	0.112214	645
xml_synchronous_colon_cancer_present	no_RN_no_SMOTE	PPR_fold	0.0333333	0.0333333	0.191667	0.2	645
xml_synchronous_colon_cancer_present	no_RN_no_SMOTE	AUROC_fold	0.602547	0.552984	0.612249	0.563181	645
xml_synchronous_colon_cancer_present	RN_only	PRECISION_fold	0.45	0.25	0.0209993	0.4	645
xml_synchronous_colon_cancer_present	RN_only	PPR_fold	0.15	0.0916666	0.308333	0.258333	645
xml_synchronous_colon_cancer_present	RN_only	AUROC_fold	0.677772	0.604814	0.514534	0.656007	645
xml_synchronous_colon_cancer_present	RN_SMOTE	PRECISION_fold	0.0735795	0.0737689	0.0768939	0.0675189	645
xml_synchronous_colon_cancer_present	RN_SMOTE	PPR_fold	0.7	0.708334	0.733333	0.633333	645
xml_synchronous_colon_cancer_present	RN_SMOTE	AUROC_fold	0.662498	0.692671	0.657981	0.654768	645
xml_loss_expression_of_mismatch_repair_proteins_by_ihc	no_RN_no_SMOTE	PRECISION_fold	0.65	0.183333	0.233333	0.5	531
xml_loss_expression_of_mismatch_repair_proteins_by_ihc	no_RN_no_SMOTE	PPR_fold	0.167857	0.0535714	0.0785714	0.130357	531
xml_loss_expression_of_mismatch_repair_proteins_by_ihc	no_RN_no_SMOTE	AUROC_fold	0.76577	0.563635	0.605581	0.690484	531
xml_loss_expression_of_mismatch_repair_proteins_by_ihc	RN_only	PRECISION_fold	0.583333	0.283333	0.283333	0.556191	531
xml_loss_expression_of_mismatch_repair_proteins_by_ihc	RN_only	PPR_fold	0.203571	0.0785714	0.0875	0.305357	531
xml_loss_expression_of_mismatch_repair_proteins_by_ihc	RN_only	AUROC_fold	0.813524	0.586679	0.644642	0.815613	531
xml_loss_expression_of_mismatch_repair_proteins_by_ihc	RN_SMOTE	PRECISION_fold	0.248148	0.254629	0.248148	0.248148	531
xml_loss_expression_of_mismatch_repair_proteins_by_ihc	RN_SMOTE	PPR_fold	0.860714	0.873214	0.858929	0.8625	531
xml_loss_expression_of_mismatch_repair_proteins_by_ihc	RN_SMOTE	AUROC_fold	0.811328	0.795791	0.792367	0.812597	531
xml_karnofsky_performance_score	no_RN_no_SMOTE	PRECISION_fold	0.929345	0.947578	0.940598	0.929191	534
xml_karnofsky_performance_score	no_RN_no_SMOTE	PPR_fold	0.996	0.996	0.996	0.992	534
xml_karnofsky_performance_score	no_RN_no_SMOTE	AUROC_fold	0.997172	0.998759	0.998892	0.99197	534
xml_karnofsky_performance_score	RN_only	PRECISION_fold	0.925926	0.92963	0.933333	0.925926	534
xml_karnofsky_performance_score	RN_only	PPR_fold	1	0.996	1	1	534
xml_karnofsky_performance_score	RN_only	AUROC_fold	0.999724	0.999167	0.999158	0.999724	534
xml_karnofsky_performance_score	RN_SMOTE	PRECISION_fold	0.925926	0.918915	0.922222	0.925926	534
xml_karnofsky_performance_score	RN_SMOTE	PPR_fold	1	0.996	0.996	1	534
xml_karnofsky_performance_score	RN_SMOTE	AUROC_fold	0.999724	0.99903	0.999301	0.999724	534
xml_serum_calcium_result	no_RN_no_SMOTE	PRECISION_fold	0.75	0.9	0.95	0.6	659
xml_serum_calcium_result	no_RN_no_SMOTE	PPR_fold	0.0304924	0.0577651	0.039678	0.115341	659
xml_serum_calcium_result	no_RN_no_SMOTE	AUROC_fold	0.681339	0.722502	0.705487	0.623346	659
xml_serum_calcium_result	RN_only	PRECISION_fold	0.773333	0.95	0.9	0.732822	659
xml_serum_calcium_result	RN_only	PPR_fold	0.0638257	0.0642045	0.0425189	0.306156	659
xml_serum_calcium_result	RN_only	AUROC_fold	0.685725	0.714381	0.716135	0.675784	659
xml_serum_calcium_result	RN_SMOTE	PRECISION_fold	0.833333	0.95	0.925	0.654788	659
xml_serum_calcium_result	RN_SMOTE	PPR_fold	0.0486742	0.0304924	0.0486742	0.264205	659
xml_serum_calcium_result	RN_SMOTE	AUROC_fold	0.680852	0.705593	0.71196	0.67321	659
xml_hemoglobin_result	no_RN_no_SMOTE	PRECISION_fold	0.433333	0.7	0.85	0.4	822
xml_hemoglobin_result	no_RN_no_SMOTE	PPR_fold	0.0161451	0.0188478	0.0269559	0.0107397	822
xml_hemoglobin_result	no_RN_no_SMOTE	AUROC_fold	0.556523	0.5964	0.632769	0.56814	822
xml_hemoglobin_result	RN_only	PRECISION_fold	0.656154	0.45	0.4	0.610629	822
xml_hemoglobin_result	RN_only	PPR_fold	0.0538406	0.0135135	0.0107397	0.305334	822
xml_hemoglobin_result	RN_only	AUROC_fold	0.589086	0.615766	0.590424	0.585659	822
xml_hemoglobin_result	RN_SMOTE	PRECISION_fold	0.595758	0.43803	0.605455	0.684512	822
xml_hemoglobin_result	RN_SMOTE	PPR_fold	0.105405	0.0751778	0.0671408	0.325462	822
xml_hemoglobin_result	RN_SMOTE	AUROC_fold	0.58467	0.615848	0.591212	0.585109	822
xml_platelet_qualitative_result	no_RN_no_SMOTE	PRECISION_fold	0.1	0.35	0.134211	0.3	763
xml_platelet_qualitative_result	no_RN_no_SMOTE	PPR_fold	0.0125	0.0486111	0.175	0.0361111	763
xml_platelet_qualitative_result	no_RN_no_SMOTE	AUROC_fold	0.579783	0.572779	0.532345	0.594465	763
xml_platelet_qualitative_result	RN_only	PRECISION_fold	0.4	0.2	0.123684	0.555952	763
xml_platelet_qualitative_result	RN_only	PPR_fold	0.0611111	0.025	0.125	0.120833	763
xml_platelet_qualitative_result	RN_only	AUROC_fold	0.541867	0.512757	0.515858	0.559142	763
xml_platelet_qualitative_result	RN_SMOTE	PRECISION_fold	0.109514	0.114777	0.107018	0.118841	763
xml_platelet_qualitative_result	RN_SMOTE	PPR_fold	0.509722	0.536111	0.501389	0.654167	763
xml_platelet_qualitative_result	RN_SMOTE	AUROC_fold	0.54093	0.548525	0.505151	0.546851	763
xml_white_cell_count_result	no_RN_no_SMOTE	PRECISION_fold	0.6	0.38	0.7425	0.4	786
xml_white_cell_count_result	no_RN_no_SMOTE	PPR_fold	0.0256613	0.0253968	0.0960317	0.0181217	786
xml_white_cell_count_result	no_RN_no_SMOTE	AUROC_fold	0.568348	0.598281	0.645143	0.580743	786
xml_white_cell_count_result	RN_only	PRECISION_fold	0.45	0.4	0.5	0.591377	786
xml_white_cell_count_result	RN_only	PPR_fold	0.0253968	0.0182539	0.0219576	0.19418	786
xml_white_cell_count_result	RN_only	AUROC_fold	0.617807	0.526636	0.639919	0.608546	786
xml_white_cell_count_result	RN_SMOTE	PRECISION_fold	0.539473	0.513072	0.491158	0.426159	786
xml_white_cell_count_result	RN_SMOTE	PPR_fold	0.288624	0.446032	0.454233	0.600264	786
xml_white_cell_count_result	RN_SMOTE	AUROC_fold	0.620149	0.649889	0.641511	0.617364	786
xml_menopause_status	no_RN_no_SMOTE	PRECISION_fold	0.575	0.625	0.836364	0.588811	1822
xml_menopause_status	no_RN_no_SMOTE	PPR_fold	0.0330012	0.0330566	0.0901995	0.0493912	1822
xml_menopause_status	no_RN_no_SMOTE	AUROC_fold	0.846995	0.802886	0.883165	0.800065	1822
xml_menopause_status	RN_only	PRECISION_fold	0.702905	0.9	0.920979	0.818312	1822
xml_menopause_status	RN_only	PPR_fold	0.331506	0.042525	0.125249	0.462791	1822
xml_menopause_status	RN_only	AUROC_fold	0.891508	0.808233	0.875102	0.894825	1822
xml_menopause_status	RN_SMOTE	PRECISION_fold	0.428691	0.410472	0.42091	0.431999	1822
xml_menopause_status	RN_SMOTE	PPR_fold	0.924252	0.862901	0.905371	0.931506	1822
xml_menopause_status	RN_SMOTE	AUROC_fold	0.894599	0.832006	0.871363	0.895833	1822
xml_breast_carcinoma_progesterone_receptor_status	no_RN_no_SMOTE	PRECISION_fold	0.939277	0.954654	0.949962	0.912046	1180
xml_breast_carcinoma_progesterone_receptor_status	no_RN_no_SMOTE	PPR_fold	0.16309	0.355668	0.42807	0.206478	1180
xml_breast_carcinoma_progesterone_receptor_status	no_RN_no_SMOTE	AUROC_fold	0.852958	0.903545	0.910936	0.84894	1180
xml_breast_carcinoma_progesterone_receptor_status	RN_only	PRECISION_fold	0.909168	0.946092	0.932891	0.970076	1180
xml_breast_carcinoma_progesterone_receptor_status	RN_only	PPR_fold	0.433198	0.322132	0.404453	0.245209	1180
xml_breast_carcinoma_progesterone_receptor_status	RN_only	AUROC_fold	0.896642	0.907486	0.906716	0.89588	1180
xml_breast_carcinoma_progesterone_receptor_status	RN_SMOTE	PRECISION_fold	0.591413	0.620842	0.597534	0.594915	1180
xml_breast_carcinoma_progesterone_receptor_status	RN_SMOTE	PPR_fold	0.893995	0.86282	0.904251	0.906748	1180
xml_breast_carcinoma_progesterone_receptor_status	RN_SMOTE	AUROC_fold	0.893508	0.90349	0.902389	0.900629	1180
xml_cytokeratin_immunohistochemistry_staining_method_micrometastasis_indicator	no_RN_no_SMOTE	PRECISION_fold	0.85	0.4	0.57	0.523636	821
xml_cytokeratin_immunohistochemistry_staining_method_micrometastasis_indicator	no_RN_no_SMOTE	PPR_fold	0.0381775	0.0208128	0.0278327	0.0525863	821
xml_cytokeratin_immunohistochemistry_staining_method_micrometastasis_indicator	no_RN_no_SMOTE	AUROC_fold	0.623443	0.535569	0.621626	0.624881	821
xml_cytokeratin_immunohistochemistry_staining_method_micrometastasis_indicator	RN_only	PRECISION_fold	0.769545	0.5	0.6	0.613263	821
xml_cytokeratin_immunohistochemistry_staining_method_micrometastasis_indicator	RN_only	PPR_fold	0.0761084	0.0174877	0.0242612	0.355542	821
xml_cytokeratin_immunohistochemistry_staining_method_micrometastasis_indicator	RN_only	AUROC_fold	0.648694	0.543004	0.614666	0.664392	821
xml_cytokeratin_immunohistochemistry_staining_method_micrometastasis_indicator	RN_SMOTE	PRECISION_fold	0.670586	0.525006	0.459318	0.456572	821
xml_cytokeratin_immunohistochemistry_staining_method_micrometastasis_indicator	RN_SMOTE	PPR_fold	0.296798	0.399754	0.392487	0.61133	821
xml_cytokeratin_immunohistochemistry_staining_method_micrometastasis_indicator	RN_SMOTE	AUROC_fold	0.653372	0.662096	0.617582	0.663789	821
xml_breast_carcinoma_estrogen_receptor_status	no_RN_no_SMOTE	PRECISION_fold	0.814735	0.94359	0.874434	0.853788	1183
xml_breast_carcinoma_estrogen_receptor_status	no_RN_no_SMOTE	PPR_fold	0.204233	0.2291	0.348148	0.18082	1183
xml_breast_carcinoma_estrogen_receptor_status	no_RN_no_SMOTE	AUROC_fold	0.910082	0.945202	0.944478	0.901238	1183
xml_breast_carcinoma_estrogen_receptor_status	RN_only	PRECISION_fold	0.938333	0.924719	0.886617	0.875207	1183
xml_breast_carcinoma_estrogen_receptor_status	RN_only	PPR_fold	0.286508	0.362566	0.434788	0.60873	1183
xml_breast_carcinoma_estrogen_receptor_status	RN_only	AUROC_fold	0.949998	0.94304	0.941883	0.941423	1183
xml_breast_carcinoma_estrogen_receptor_status	RN_SMOTE	PRECISION_fold	0.443503	0.446808	0.440057	0.445141	1183
xml_breast_carcinoma_estrogen_receptor_status	RN_SMOTE	PPR_fold	0.963492	0.970503	0.95582	0.966931	1183
xml_breast_carcinoma_estrogen_receptor_status	RN_SMOTE	AUROC_fold	0.939324	0.950919	0.944218	0.941444	1183
xml_lab_proc_her2_neu_immunohistochemistry_receptor_status	no_RN_no_SMOTE	PRECISION_fold	0.5	0.366667	0.75	0.566667	837
xml_lab_proc_her2_neu_immunohistochemistry_receptor_status	no_RN_no_SMOTE	PPR_fold	0.03	0.035	0.0545238	0.035	837
xml_lab_proc_her2_neu_immunohistochemistry_receptor_status	no_RN_no_SMOTE	AUROC_fold	0.587932	0.60885	0.661032	0.593182	837
xml_lab_proc_her2_neu_immunohistochemistry_receptor_status	RN_only	PRECISION_fold	0.7	0.65	0.65	0.514402	837
xml_lab_proc_her2_neu_immunohistochemistry_receptor_status	RN_only	PPR_fold	0.0495238	0.04	0.0395238	0.299524	837
xml_lab_proc_her2_neu_immunohistochemistry_receptor_status	RN_only	AUROC_fold	0.670764	0.636204	0.664971	0.687867	837
xml_lab_proc_her2_neu_immunohistochemistry_receptor_status	RN_SMOTE	PRECISION_fold	0.333725	0.32171	0.326555	0.330952	837
xml_lab_proc_her2_neu_immunohistochemistry_receptor_status	RN_SMOTE	PPR_fold	0.672143	0.627143	0.646905	0.691905	837
xml_lab_proc_her2_neu_immunohistochemistry_receptor_status	RN_SMOTE	AUROC_fold	0.659281	0.664442	0.656325	0.6967	837
xml_diagnosis	no_RN_no_SMOTE	PRECISION_fold	0.938643	0.93958	0.941195	0.930245	1156
xml_diagnosis	no_RN_no_SMOTE	PPR_fold	0.890195	0.936981	0.971201	0.814513	1156
xml_diagnosis	no_RN_no_SMOTE	AUROC_fold	0.972927	0.984584	0.991976	0.959722	1156
xml_diagnosis	RN_only	PRECISION_fold	0.927217	0.953637	0.936207	0.927119	1156
xml_diagnosis	RN_only	PPR_fold	0.96224	0.935195	0.978474	0.960455	1156
xml_diagnosis	RN_only	AUROC_fold	0.985758	0.984382	0.99087	0.986113	1156
xml_diagnosis	RN_SMOTE	PRECISION_fold	0.925862	0.918658	0.925862	0.92069	1156
xml_diagnosis	RN_SMOTE	PPR_fold	0.967662	0.956851	0.967597	0.962273	1156
xml_diagnosis	RN_SMOTE	AUROC_fold	0.987722	0.985785	0.991131	0.986053	1156
xml_lymphovascular_invasion_present	no_RN_no_SMOTE	PRECISION_fold	0.723333	0.9	0.7	0.7	625
xml_lymphovascular_invasion_present	no_RN_no_SMOTE	PPR_fold	0.0366401	0.0366402	0.0329365	0.0256613	625
xml_lymphovascular_invasion_present	no_RN_no_SMOTE	AUROC_fold	0.519178	0.638695	0.602239	0.538138	625
xml_lymphovascular_invasion_present	RN_only	PRECISION_fold	0.775	0.8	0.7	0.53955	625
xml_lymphovascular_invasion_present	RN_only	PPR_fold	0.0363756	0.029365	0.0366401	0.229365	625
xml_lymphovascular_invasion_present	RN_only	AUROC_fold	0.554818	0.63804	0.632786	0.577924	625
xml_lymphovascular_invasion_present	RN_SMOTE	PRECISION_fold	0.608117	0.754243	0.564307	0.55092	625
xml_lymphovascular_invasion_present	RN_SMOTE	PPR_fold	0.148677	0.138757	0.230423	0.390079	625
xml_lymphovascular_invasion_present	RN_SMOTE	AUROC_fold	0.551929	0.6321	0.626604	0.574782	625
