# Supplementary material for: Maximizing the reusability of gene expression data by predicting missing metadata
Source: PLoS Comput Biol. 2020 Nov 6;16(11):e1007450. doi: 10.1371/journal.pcbi.1007450 (PMC7673503; doi:10.1371/journal.pcbi.1007450)
Supplement: S2 Data — (XLSX) [file pcbi.1007450.s003.xlsx]

## Sheet: Sheet2
Index	Name
1	gdc_cases.project.name
2	gdc_cases.project.primary_site
3	gdc_cases.tissue_source_site.project
4	gdc_cases.diagnoses.primary_diagnosis
5	gdc_cases.diagnoses.tissue_or_organ_of_origin
6	cgc_case_primary_therapy_outcome_success
7	cgc_case_icd_o3site
8	cgc_case_histological_diagnosis
9	cgc_case_performance_status_score_ecog
10	cgc_case_clinical_stage
11	cgc_case_pathologic_stage
12	cgc_case_performance_status_score_karnofsky
13	cgc_case_icd10
14	cgc_case_clinical_m
15	cgc_case_clinical_n
16	cgc_case_clinical_t
17	xml_tumor_tissue_site
18	xml_histological_type
19	xml_anatomic_neoplasm_subdivision
20	xml_tobacco_smoking_history
21	xml_alcohol_history_documented
22	xml_primary_therapy_outcome_success
23	xml_stage_event_clinical_stage
24	xml_stage_event_pathologic_stage
25	xml_stage_event_tnm_categories
26	xml_venous_invasion
27	xml_lymphatic_invasion
28	xml_perineural_invasion_present
29	xml_synchronous_colon_cancer_present
30	xml_loss_expression_of_mismatch_repair_proteins_by_ihc
31	xml_karnofsky_performance_score
32	xml_serum_calcium_result
33	xml_hemoglobin_result
34	xml_platelet_qualitative_result
35	xml_white_cell_count_result
36	xml_menopause_status
37	xml_breast_carcinoma_progesterone_receptor_status
38	xml_cytokeratin_immunohistochemistry_staining_method_micrometastasis_indicator
39	xml_breast_carcinoma_estrogen_receptor_status
40	xml_lab_proc_her2_neu_immunohistochemistry_receptor_status
41	xml_diagnosis
42	xml_lymphovascular_invasion_present
